# Supplementary material for: Reliability and validity of the multidimensional impact of cancer risk assessment (MICRA) questionnaire: Japanese version
Source: Fam Cancer. 2025 Sep 3;24(3):66. doi: 10.1007/s10689-025-00496-2 (PMC12408759; doi:10.1007/s10689-025-00496-2)
Supplement: Supplementary file 1 — Supplementary Material 1 [file 10689_2025_496_MOESM1_ESM.xlsx]

## Sheet: Information
Article title: Reliability and validity of the Multidimensional Impact of Cancer Risk Assessment (MICRA) questionnaire – Japanese version
Journal name: Familial cancer
Author names: Tomoko Watanabe1, Kaori Kimura2, Minako Kakimoto3, Yumie Hiraoka2, Manami Matsukawa1, Hiroko Nagahashi3, Saki Horiguchi3, Miwa Toshima3, Chikako Tomozawa1, Miki Aitani2, Takeshi Kuwata2, Teruhiko Yoshida1, Makoto Hirata1, Noriko Tanabe1,4*
Affiliation: 1 Department of Genetic Medicine and Services, National Cancer Center Hospital, 5-1-1 Tsukiji, Chuo-ku, Tokyo 104-0045, Japan 2 Department of Genetic Medicine and Services, National Cancer Center Hospital East, 6-5-1 Kashiwanoha, Kashiwa-shi, Chiba, 277-8577, Japan 3 Department of Nursing, National Cancer Center Hospital, 5-1-1 Tsukiji, Chuo-ku, Tokyo 104-0045, Japan 4 Department of …
E-mail address of the corresponding author: notanabe@saitama-med.ac.jp

## Sheet: SupplementaryTable1
Table S1 Characteristics of respondents (n = 72) and non-respondents including one invalid response (n = 16)
	Respondents		Non-respondents
	n	%	n	%	P-value
Age group (years)
20–29	3	0.0416667	2	0.125	0.47a
30–39	10	0.138889	4	0.25
40–49	21	0.291667	4	0.25
50–59	23	0.319444	4	0.25
60–69	12	0.166667	1	0.0625
> 70	3	0.0416667	1	0.0625
History of cancer
Yes	61	0.847222	10	0.625	0.07a
No	11	0.152778	6	0.375
Group
1: Positive	20	0.277778	4	0.25	0.28a
2: Negative	35	0.486111	6	0.375
3: VUS	6	0.0833333	0	0
4: Cascade-Positive	7	0.0972222	4	0.25
5: Cascade-Negative	4	0.0555556	2	0.125
a Fisher's exact test.
NA: not applicable, VUS: variants of uncertain significance.

## Sheet: SupplementaryTable2
Table S2 Characteristics related to HBOC diagnosis of respondents
	n	%
Early onset: 45 years old or younger
Yes	28	0.388889
Noa	44	0.611111
TN: 60 years old or younger
Yes	4	0.0555556
Noa	67	0.930556
Unknown	1	0.0138889
Two or more primary cancers
Yes	13	0.180556
Noa	59	0.819444
Ovarian/fallopian tube/peritoneal cancer
Yes	6	0.0833333
Noa	66	0.916667
Breast cancer within TDR
Yes	47	0.652778
No	25	0.347222
Ovarian cancer within TDR
Yes	9	0.125
No	63	0.875
Pancreatic cancer within TDR
Yes	20	0.277778
No	52	0.722222
Multiple cancers
Yes	20	0.277778
Noa	52	0.722222
RRM
Yes	6	0.0833333
No	66	0.916667
RRSO
Yes	5	0.0694444
No	67	0.930556
a Participants with no history of cancer (n = 11) were included in the “No” category.
TN: triple-negative breast cancer, TDR: third-degree relatives, RRM: risk-reducing mastectomy, RRSO: risk-reducing salpingo-oophorectomy.

## Sheet: SupplementaryTable3
Table S3 Mean score of each scale of the first questionnaire for respondents with and without a history of cancer
Scales	No. of items		Respondents with a history of cancer			Respondents without a history of cancer				Total
			n = 61			n = 11				n = 72
			Mean	SD		Mean	SD		P-valuea	Mean	SD
MICRA Total	21		22.8525	14.7917		21	9.90959		0.894106	22.5694	14.1131
MICRA Positive	4		5.37705	4.71934		7.45455	6.77294		0.386879	5.69444	5.08419
MICRA Distress	6		5.57377	6.0758		4.63636	3.74894		0.912134	5.43056	5.76983
MICRA Uncertainty	9		10.9344	6.39497		8.27273	5.08116		0.165028	10.5278	6.25508
HADS Anxiety	7		5.96721	3.95376		4	3.63318		0.12376	5.66667	3.94683
HADS Depression	7		4.83607	3.82614		4.27273	5.38685		0.321855	4.75	4.06202
GH (N)	5		45.2525	9.5907		51.9364	12.833		0.0258548	46.2736	10.3339
VT (N)	4		47.6967	10.0763		52.0455	12.2427		0.11414	48.3611	10.4592
SF (N)	2		46.0852	11.9623		49.5182	13.1356		0.343137	46.6097	12.1151
RE (N)	3		43.459	10.5576		45.3182	15.0686		0.326204	43.7431	11.2529
MH (N)	5		51.4311	8.99803		53.6182	12.5445		0.213918	51.7653	9.55052
a Mann–Whitney U test.
SD: standard deviation, GH: General health perception, VT: Vitality, SF: Social functioning, RE: Role-emotional, MH: Mental health, N: normalized SF-36v2 acute score.
